# Supplementary material for: Biomarkers of Metabolism and Inflammation in Individuals with Obesity and Normal Weight: A Comparative Analysis Exploring Sex Differences
Source: Int J Mol Sci. 2025 Aug 5;26(15):7576. doi: 10.3390/ijms26157576 (PMC12347797; doi:10.3390/ijms26157576)
Supplement: Supplementary file 1 [file ijms-26-07576-s001.zip]

Archive with 1 entries (1 files):
- ijms-3754758-supplementary.pdf
